# Supplementary material for: Insights into the mechanism of phospholipid hydrolysis by plant non-specific phospholipase C
Source: Nat Commun. 2023 Jan 12;14:194. doi: 10.1038/s41467-023-35915-4 (PMC9837106; doi:10.1038/s41467-023-35915-4)
Supplement: Supplementary file 4 — Supplementary Data 1 [file 41467_2023_35915_MOESM4_ESM.xlsx]

## Sheet: Sheet1
Primer name	Sequence (5’-3’)
NPC4WT (FW)	AAGTTGATGCACATATGATCGAGACGACCAAAGGC
NPC4WT (Rv)	CAGCCGGATCCTCGAGTTAATCATGGCGAATAAAGCA
NPC41-496 (FW)	AAGTTGATGCACATATGATCGAGACGACCAAAGGC
NPC41-496 (Rv)	CAGCCGGATCCTCGAGTTAAACGCAATAAACGATGTC
K178A/ K179A (FW)	GAGCAACGAGCAACGACGCGGCGTTGCTACTCGAAG
K178A/ K179A (Rv)	CTTCGAGTAGCAACGCCGCGTCGTTGCTCGTTGCTC
E23A (FW)	GTCGTTTTGGTTCAAGCAAATCGTTCTTTTGA
E23A (Rv)	TCAAAAGAACGATTTGCTTGAACCAAAACGAC
N24A (FW)	TCGTTTTGGTTCAAGAAGCTCGTTCTTTTGA
N24A (Rv)	TCAAAAGAACGAGCTTCTTGAACCAAAACGA
D76A (FW)	CAGTACGTTAACCCGGCTCCAGGTCACTCCATTCAG
D76A (Rv)	CTGAATGGAGTGACCTGGAGCCGGGTTAACGTACTG
H79A (FW)	ACCCGGATCCAGGTGCCTCCATTCAGGATAT
H79A (Rv)	ATATCCTGAATGGAGGCACCTGGATCCGGGT
T158A (FW)	TCGGTTCCAGCGTCGGCGCAGCCAAACCGAT
T158A (Rv)	ATCGGTTTGGCTGCGCCGACGCTGGAACCGA
T158D (FW)	TCGGTTCCAGCGTCGGATCAGCCAAACCGATTGTAC
T158D (Rv)	CAATCGGTTTGGCTGATCCGACGCTGGAACCG
T158E (FW)	TCGGTTCCAGCGTCGGAGCAGCCAAACCGATTGTAC
T158E (Rv)	CAATCGGTTTGGCTGCTCCGACGCTGGAACCG
H264A (FW)	CAGCCAATGACGATGCCCCTTCTCACGATGT
H264A (Rv)	ACATCGTGAGAAGGGGCATCGTCATTGGCTG
D299A (FW)	ATTTATCATAACGTACGCCGAGCATGGTGGAT
D299A (Rv)	ATCCACCATGCTCGGCGTACGTTATGATAAAT
E300A (FW)	TCATAACGTACGACGCGCATGGTGGATTTT
E300A (Rv)	AAAATCCACCATGCGCGTCGTACGTTATGA
NPC41-415 (FW)	AAGTTGATGCACATATGATCGAGACGACCAAAGGC
NPC41-415 (Rv)	CAGCCGGATCCTCGAGTTAAATCGGAGTTGATAAT
ΔCTDα2-α3 (FW)	AAGTTGATGCACATATGATCGAGACGACCAAAGGC
ΔCTDα2-α3 (Rv)	CAGCCGGATCCTCGAGTTATTTTAATCCCGCAGCCAT
M438N (FW)	CAAGAAGATCTCGTTATAAATGCTGCGGGATTAAAAGG
M438N (Rv)	CCTTTTAATCCCGCAGCATTTATAACGAGATCTTCTTG
I437N (FW)	TTCAAGAAGATCTCGTTAATATGGCTGCGGGATTAAAA
I437N (Rv)	TTTTAATCCCGCAGCCATATTAACGAGATCTTCTTGAA
N176A (FW)	ATCACATGGAGCAACGAGCGCCGACAAGAAATTGCT
N176A (Rv)	TAGCAATTTCTTGTCGGCGCTCGTTGCTCCATGTGAT
E430A (FW)	AAATGCACAATTAAGCGCATTTCAAGAAGATC
E430A (Rv)	GATCTTCTTGAAATGCGCTTAATTGTGCATTT
F431N (FW)	AATGCACAATTAAGCGAAAATCAAGAAGATCTCGTTAT
F431N (Rv)	ATAACGAGATCTTCTTGATTTTCGCTTAATTGTGCATT
W252A (FW)	GTGGTCGAACAACGTGCGTTTGATCTATTGTCAAC
W252A (Rv)	GTTGACAATAGATCAAACGCACGTTGTTCGACCAC
ΔCTDα3 (FW)	AAGTTGATGCACATATGATCGAGACGACCAAAGGC
ΔCTDα3 (Rv)	CAGCCGGATCCTCGAGTTAACATAGCTTGTGGATTAATT
