# Supplementary material for: Insights into the mechanism of phospholipid hydrolysis by plant non-specific phospholipase C
Source: Nat Commun. 2023 Jan 12;14:194. doi: 10.1038/s41467-023-35915-4 (PMC9837106; doi:10.1038/s41467-023-35915-4)
Supplement: Supplementary file 6 — Source Data [file 41467_2023_35915_MOESM6_ESM.xlsx]

## Sheet: Fig 1c
Figure 1c			refer to C2
		NPC4WT	NPC41-496	substrate(blank)
(Area)	Rep.1	5.17343e+08	5.19908e+08	4.2533e+08
	Rep.2	5.33009e+08	5.1446e+08	4.06516e+08
	Rep.3	5.19973e+08	5.14562e+08	4.09413e+08
	AVG	5.23441e+08	5.1631e+08	4.13753e+08
	Percent Active	0.944401	0.967787
		1.08722	0.918117
		0.968375	0.919044

## Sheet: Fig 2b
Figure 2b			refer to C2									refer to L2						refer to R2								refer to Z2								refer to AH2
		NPC41-496	E23A	N24A	H79A	T158A	substrate(blank)				NPC41-496	H264A	substrate(blank)				NPC41-496	D299A	E300A	substrate(blank)					NPC41-496	T158E	T158D	substrate(blank)					NPC41-496	D76A	substrate(blank)
(Area)	Rep.1	6.31441e+08	5.67796e+08	5.45957e+08	5.23214e+08	5.40845e+08	5.00643e+08		(Area)	Rep.1	5.91443e+08	5.2481e+08	5.04194e+08		(Area)	Rep.1	5.37437e+08	4.64518e+08	4.66591e+08	4.21868e+08			(Area)	Rep.1	3.4645e+08	2.92782e+08	3.17509e+08	1.71461e+08			(Area)	Rep.1	1.31463e+08	1.1265e+08	9.19758e+07
	Rep.2	6.60582e+08	5.45935e+08	5.76156e+08	5.43703e+08	5.2481e+08	5.57315e+08			Rep.2	6.31519e+08	5.2729e+08	5.46699e+08			Rep.2	5.36123e+08	4.398e+08	4.45573e+08	4.39777e+08				Rep.2	3.72092e+08	3.04964e+08	2.91252e+08	2.98894e+08				Rep.2	1.25772e+08	1.12127e+08	1.01792e+08
	Rep.3	6.79785e+08	5.37282e+08	5.53594e+08	5.17998e+08	5.2729e+08	5.15759e+08			Rep.3	6.62429e+08	5.2746e+08	5.1934e+08			Rep.3	5.46606e+08	4.31561e+08	4.51158e+08	4.58401e+08				Rep.3	3.26047e+08	2.74791e+08	2.93591e+08	3.1989e+08				Rep.3	1.30472e+08	1.14037e+08	1.08069e+08
	AVG	6.57269e+08	5.50338e+08	5.58569e+08	5.28305e+08	5.30982e+08	5.24573e+08			AVG	6.28463e+08	5.2652e+08	5.23411e+08			AVG	5.40055e+08	4.45293e+08	4.54441e+08	4.40015e+08				AVG	3.48196e+08	2.90846e+08	3.00784e+08	2.63415e+08				AVG	1.29236e+08	1.12938e+08	1.00612e+08
	Percent Active	0.805354	0.325729	0.161153	-0.0102429	0.122631				Percent Active	0.647597	0.0133222				Percent Active	0.973822	0.244934	0.265647					Percent Active	0.974781	0.199535	0.556723					Percent Active	1.07781	0.420546
		1.02497	0.160988	0.388731	0.144166	0.00179106					1.02908	0.0369277					0.960696	-0.00215641	0.055557						1.34517	0.375499	0.177436						0.878996	0.402269
		1.16968	0.0957739	0.218702	-0.0495496	0.020479					1.32332	0.0385438					1.06548	-0.0845039	0.111386						0.680045	-0.0603577	0.211217						1.04319	0.469021

## Sheet: Fig 3a
Figure 3a			refer to C2								refer to K2							refer to R2									refer to AA2							refer to AH2							refer to AO2
		NPC41-496	NPC41-415	E430A	substrate(blank)					NPC41-496	ΔCTDα2-α3	substrate(blank)					NPC41-496	M438N	I437N	F431N	substrate(blank)					NPC41-496	N176A	substrate(blank)					NPC41-496	N176A/E430A	substrate(blank)					NPC41-496	W252A	substrate(blank)
(Area)	Rep.1	6.17265e+08	4.56481e+08	5.1212e+08	4.38672e+08			(Area)	Rep.1	4.31512e+08	3.98132e+08	2.9153e+08			(Area)	Rep.1	1.71903e+08	1.19751e+08	1.68762e+08	1.18879e+08	1.08492e+08			(Area)	Rep.1	6.83974e+08	5.33485e+08	5.02288e+08			(Area)	Rep.1	7.31122e+08	6.0778e+08	5.37956e+08			(Area)	Rep.1	1.04935e+08	7.30372e+07	3.66913e+07
	Rep.2	6.13622e+08	4.53868e+08	5.06483e+08	4.16047e+08				Rep.2	4.48548e+08	4.50001e+08	3.07556e+08				Rep.2	1.70152e+08	1.12508e+08	1.60827e+08	1.35439e+08	1.02075e+08				Rep.2	7.15597e+08	5.43667e+08	4.91359e+08				Rep.2	7.74551e+08	6.11286e+08	4.97851e+08				Rep.2	1.03481e+08	7.34096e+07	4.93771e+07
	Rep.3	6.00161e+08	4.57226e+08	4.88524e+08	4.28486e+08				Rep.3	4.49083e+08	3.86372e+08	3.07517e+08				Rep.3	1.66939e+08	1.15389e+08	1.66983e+08	1.232e+08	1.06764e+08				Rep.3	7.44956e+08	5.2956e+08	4.88337e+08				Rep.3	8.64086e+08	6.05738e+08	5.26522e+08				Rep.3	1.03943e+08	7.05821e+07	5.61355e+07
	AVG	6.10349e+08	4.55858e+08	5.02375e+08	4.27735e+08				AVG	4.43048e+08	4.11502e+08	3.02201e+08				AVG	1.69665e+08	1.15882e+08	1.65524e+08	1.2584e+08	1.05777e+08				AVG	7.14842e+08	5.3557e+08	4.93995e+08				AVG	7.8992e+08	6.08268e+08	5.20776e+08				AVG	1.0412e+08	7.2343e+07	4.74013e+07
	Percent Active	1.03779	0.159141	0.463196					Percent Active	0.918097	0.681105					Percent Active	1.03503	0.218718	0.985869	0.20508					Percent Active	0.860227	0.178811					Percent Active	0.781538	0.323262					Percent Active	1.01439	0.451987
		1.01788	0.144865	0.432391						1.03905	1.04936						1.00763	0.10535	0.86167	0.464279						1.00342	0.224915						0.942897	0.336288						0.988734	0.458553
		0.944322	0.163217	0.334249						1.04285	0.597604						0.957335	0.150443	0.958019	0.272717						1.13636	0.161041						1.27556	0.315674						0.996881	0.408701

## Sheet: S Fig 1
Supplemental Figure 1

## Sheet: S Fig 7
Supplemental Figure 7			refer to C2
		NPC41-496	+KH2PO4	substrate(blank)
(Area)	Rep.1	7.31122e+08	7.53103e+08	4.97985e+08
	Rep.2	7.74551e+08	7.72836e+08	4.97851e+08
	Rep.3	8.64086e+08	7.95031e+08	5.26522e+08
	AVG	7.8992e+08	7.73657e+08	5.07453e+08
	Percent Active	0.791843	0.869661
		0.945591	0.93952
		1.26257	1.01809

## Sheet: S Fig 8c
Supplemental Figure 8c			refer to C2							refer to J2							refer to Q2								refer to Y2
		NPC41-496	+ 2 mM EDTA	substrate(blank)					NPC41-496	+ 5 mM EDTA	substrate(blank)					NPC41-496	purified with 2 mM EDTA	purified with 2 mM EDTA + 5 mM EDTA	substrate(blank)					NPC41-496	Ca	Mg	Zn	substrate(blank)
(Area)	Rep.1	6.83974e+08	7.42012e+08	5.02288e+08			(Area)	Rep.1	1.31463e+08	1.33992e+08	9.19758e+07			(Area)	Rep.1	2.33907e+08	2.24542e+08	2.4222e+08	1.75506e+08			(Area)	Rep.1	1.34793e+08	1.09937e+08	1.38766e+08	8.65509e+07	6.15184e+07
	Rep.2	7.15597e+08	7.48918e+08	4.91359e+08				Rep.2	1.25772e+08	1.33364e+08	1.01792e+08				Rep.2	2.45784e+08	2.45638e+08	2.48066e+08	1.66297e+08				Rep.2	1.38144e+08	1.31998e+08	1.25317e+08	1.02921e+08	6.03417e+07
	Rep.3	7.44956e+08	7.37079e+08	4.88337e+08				Rep.3	1.30472e+08	1.27238e+08	1.08069e+08				Rep.3	2.42262e+08	2.36224e+08	2.38391e+08	1.78997e+08				Rep.3	1.31985e+08	1.46418e+08	1.56953e+08	1.09628e+08	8.51512e+07
	AVG	7.14842e+08	7.42669e+08	4.93995e+08				AVG	1.29236e+08	1.31531e+08	1.00612e+08				AVG	2.40651e+08	2.35468e+08	2.42892e+08	1.736e+08				AVG	1.34974e+08	1.29451e+08	1.40345e+08	9.97002e+07	6.90038e+07
	Percent Active	0.860227	1.12302					Percent Active	1.07781	1.16616					Percent Active	0.899425	0.759745	1.02341					Percent Active	0.997261	0.620487	1.05748	0.265987
		1.00342	1.1543						0.878996	1.1442						1.07655	1.07438	1.11058						1.04805	0.954899	0.853624	0.514138
		1.13636	1.10069						1.04319	0.930192						1.02402	0.933976	0.966292						0.954689	1.17347	1.33317	0.615802

## Sheet: S Fig 10
Supplemental Figure 10

## Sheet: S Fig 11a
Supplemental Figure 11a
	Temperature	First Derivative	First Derivative
		WT	WT+KH2PO4
	20	-0.000151164	0.000345028
	20.042	-0.000144532	0.000340528
	20.0841	-0.000137882	0.000336005
	20.1261	-0.000131211	0.000331457
	20.1682	-0.000124522	0.000326885
	20.2102	-0.000117814	0.000322288
	20.2523	-0.000111087	0.000317667
	20.2943	-0.000104342	0.00031302
	20.3363	-9.758e-05	0.000308348
	20.3784	-9.08009e-05	0.000303652
	20.4204	-8.40058e-05	0.00029893
	20.4625	-7.71956e-05	0.000294184
	20.5045	-7.03711e-05	0.000289414
	20.5465	-6.35334e-05	0.00028462
	20.5886	-5.66837e-05	0.000279802
	20.6306	-4.98231e-05	0.00027496
	20.6727	-4.29528e-05	0.000270096
	20.7147	-3.60741e-05	0.00026521
	20.7568	-2.91885e-05	0.000260302
	20.7988	-2.22972e-05	0.000255373
	20.8408	-1.54018e-05	0.000250424
	20.8829	-8.5038e-06	0.000245455
	20.9249	-1.60465e-06	0.000240467
	20.967	5.29406e-06	0.000235461
	21.009	1.21907e-05	0.000230438
	21.0511	1.90838e-05	0.000225399
	21.0931	2.59716e-05	0.000220343
	21.1351	3.28523e-05	0.000215274
	21.1772	3.97242e-05	0.00021019
	21.2192	4.65853e-05	0.000205095
	21.2613	5.34337e-05	0.000199987
	21.3033	6.02674e-05	0.00019487
	21.3453	6.70844e-05	0.000189743
	21.3874	7.38827e-05	0.000184609
	21.4294	8.06603e-05	0.000179468
	21.4715	8.74155e-05	0.000174322
	21.5135	9.41463e-05	0.000169173
	21.5556	0.000100851	0.000164023
	21.5976	0.000107527	0.000158872
	21.6396	0.000114174	0.000153725
	21.6817	0.00012079	0.000148583
	21.7237	0.000127374	0.000143447
	21.7658	0.000133925	0.000138319
	21.8078	0.000140442	0.000133203
	21.8498	0.000146925	0.000128098
	21.8919	0.000153374	0.000123007
	21.9339	0.00015979	0.00011793
	21.976	0.000166176	0.00011287
	22.018	0.000172535	0.000107826
	22.0601	0.000178873	0.000102798
	22.1021	0.000185199	9.77847e-05
	22.1441	0.000191523	9.27818e-05
	22.1862	0.000197862	8.77827e-05
	22.2282	0.000204234	8.27764e-05
	22.2703	0.000210665	7.77467e-05
	22.3123	0.000217183	7.26709e-05
	22.3544	0.000223822	6.75213e-05
	22.3964	0.000230611	6.2269e-05
	22.4384	0.000236061	5.75941e-05
	22.4805	0.000241371	5.30517e-05
	22.5225	0.000246536	4.86339e-05
	22.5646	0.000251532	4.43354e-05
	22.6066	0.000256336	4.01487e-05
	22.6486	0.000260922	3.60661e-05
	22.6907	0.000265267	3.20795e-05
	22.7327	0.00026935	2.81829e-05
	22.7748	0.00027315	2.43705e-05
	22.8168	0.00027665	2.06363e-05
	22.8589	0.000279836	1.69734e-05
	22.9009	0.000282695	1.33744e-05
	22.9429	0.000285217	9.83141e-06
	22.985	0.000287391	6.33636e-06
	23.027	0.000289209	2.88223e-06
	23.0691	0.000290666	-5.36625e-07
	23.1111	0.000291756	-3.92312e-06
	23.1532	0.00029248	-7.27786e-06
	23.1952	0.000292841	-1.05999e-05
	23.2372	0.000292844	-1.38895e-05
	23.2793	0.000292497	-1.7148e-05
	23.3213	0.000291808	-2.0377e-05
	23.3634	0.000290786	-2.3578e-05
	23.4054	0.000289442	-2.67516e-05
	23.4474	0.000287788	-2.98986e-05
	23.4895	0.000285838	-3.30184e-05
	23.5315	0.000283607	-3.61092e-05
	23.5736	0.000281113	-3.91687e-05
	23.6156	0.000278376	-4.21931e-05
	23.6577	0.00027542	-4.5179e-05
	23.6997	0.000272269	-4.8122e-05
	23.7417	0.000268953	-5.10165e-05
	23.7838	0.000265504	-5.38561e-05
	23.8258	0.000261956	-5.66355e-05
	23.8679	0.000258349	-5.93508e-05
	23.9099	0.000254722	-6.19997e-05
	23.952	0.000251117	-6.45818e-05
	23.994	0.000247576	-6.70995e-05
	24.036	0.000244141	-6.95581e-05
	24.0781	0.000240846	-7.19636e-05
	24.1201	0.000237722	-7.43205e-05
	24.1622	0.000234796	-7.6629e-05
	24.2042	0.00023209	-7.88843e-05
	24.2462	0.000229626	-8.10776e-05
	24.2883	0.000227423	-8.31971e-05
	24.3303	0.000225495	-8.52282e-05
	24.3724	0.000223853	-8.71543e-05
	24.4144	0.000222498	-8.89584e-05
	24.4565	0.000221424	-9.06253e-05
	24.4985	0.000220616	-9.21429e-05
	24.5405	0.000220055	-9.35022e-05
	24.5826	0.000219715	-9.46951e-05
	24.6246	0.000219566	-9.57148e-05
	24.6667	0.000219576	-9.65565e-05
	24.7087	0.000219712	-9.72153e-05
	24.7508	0.000219941	-9.76869e-05
	24.7928	0.000220229	-9.79686e-05
	24.8348	0.000220546	-9.80614e-05
	24.8769	0.000220861	-9.79697e-05
	24.9189	0.000221141	-9.76996e-05
	24.961	0.000221357	-9.72565e-05
	25.003	0.000221477	-9.66447e-05
	25.045	0.000221473	-9.58682e-05
	25.0871	0.000221323	-9.49304e-05
	25.1291	0.000221008	-9.38333e-05
	25.1712	0.000220518	-9.25781e-05
	25.2132	0.000219851	-9.11648e-05
	25.2553	0.000219009	-8.95928e-05
	25.2973	0.000218003	-8.78603e-05
	25.3393	0.000216843	-8.59651e-05
	25.3814	0.000215545	-8.3906e-05
	25.4234	0.000214125	-8.16843e-05
	25.4655	0.000212601	-7.93059e-05
	25.5075	0.000210991	-7.67801e-05
	25.5495	0.000209313	-7.41187e-05
	25.5916	0.000207584	-7.13318e-05
	25.6336	0.000205824	-6.84291e-05
	25.6757	0.00020405	-6.54195e-05
	25.7177	0.00020228	-6.23105e-05
	25.7598	0.000200531	-5.91098e-05
	25.8018	0.000198821	-5.58254e-05
	25.8438	0.000197169	-5.24668e-05
	25.8859	0.000195596	-4.90446e-05
	25.9279	0.00019412	-4.5571e-05
	25.97	0.000192766	-4.20588e-05
	26.012	0.000191556	-3.85193e-05
	26.0541	0.000190514	-3.4961e-05
	26.0961	0.00018966	-3.1389e-05
	26.1381	0.000189013	-2.78073e-05
	26.1802	0.000188587	-2.42194e-05
	26.2222	0.000188397	-2.06291e-05
	26.2643	0.000188451	-1.70398e-05
	26.3063	0.000188761	-1.34539e-05
	26.3483	0.000189333	-9.87257e-06
	26.3904	0.000190172	-6.29667e-06
	26.4324	0.00019128	-2.72835e-06
	26.4745	0.000192651	8.28052e-07
	26.5165	0.000194277	4.36734e-06
	26.5586	0.000196147	7.88515e-06
	26.6006	0.000198244	1.13767e-05
	26.6426	0.000200552	1.48358e-05
	26.6847	0.000203048	1.82561e-05
	26.7267	0.000205714	2.163e-05
	26.7688	0.000208528	2.49497e-05
	26.8108	0.000211473	2.82061e-05
	26.8529	0.000214525	3.1389e-05
	26.8949	0.000217662	3.44871e-05
	26.9369	0.000220853	3.74873e-05
	26.979	0.000224068	4.03759e-05
	27.021	0.000227274	4.31367e-05
	27.0631	0.00023044	4.57528e-05
	27.1051	0.000233536	4.82083e-05
	27.1471	0.000236539	5.04895e-05
	27.1892	0.00023943	5.25864e-05
	27.2312	0.000242192	5.44925e-05
	27.2733	0.000244818	5.62063e-05
	27.3153	0.000247299	5.7729e-05
	27.3574	0.000249634	5.90639e-05
	27.3994	0.000251822	6.02123e-05
	27.4414	0.000253861	6.11727e-05
	27.4835	0.000255749	6.19412e-05
	27.5255	0.000257485	6.25112e-05
	27.5676	0.000259064	6.2878e-05
	27.6096	0.000260485	6.30374e-05
	27.6517	0.000261749	6.29867e-05
	27.6937	0.000262858	6.27202e-05
	27.7357	0.00026382	6.22291e-05
	27.7778	0.000264645	6.15002e-05
	27.8198	0.000265344	6.05158e-05
	27.8619	0.000265928	5.92556e-05
	27.9039	0.000266405	5.77004e-05
	27.9459	0.00026678	5.58344e-05
	27.988	0.000267058	5.36464e-05
	28.03	0.000267246	5.1132e-05
	28.0721	0.000267353	4.82921e-05
	28.1141	0.000267387	4.51295e-05
	28.1562	0.000267358	4.16483e-05
	28.1982	0.000267273	3.78549e-05
	28.2402	0.000267143	3.37619e-05
	28.2823	0.000266977	2.93878e-05
	28.3243	0.000266785	2.47589e-05
	28.3664	0.000266581	1.99085e-05
	28.4084	0.000266377	1.48751e-05
	28.4505	0.000266186	9.69924e-06
	28.4925	0.000266018	4.42251e-06
	28.5345	0.000265883	-9.13222e-07
	28.5766	0.000265787	-6.26688e-06
	28.6186	0.000265737	-1.15976e-05
	28.6607	0.000265736	-1.68658e-05
	28.7027	0.000265787	-2.2036e-05
	28.7447	0.000265896	-2.70782e-05
	28.7868	0.000266069	-3.1969e-05
	28.8288	0.000266314	-3.66913e-05
	28.8709	0.00026664	-4.1235e-05
	28.9129	0.000267056	-4.55966e-05
	28.955	0.000267567	-4.97798e-05
	28.997	0.000268177	-5.37953e-05
	29.039	0.000268887	-5.76576e-05
	29.0811	0.000269696	-6.13825e-05
	29.1231	0.000270606	-6.4985e-05
	29.1652	0.000271615	-6.84776e-05
	29.2072	0.000272725	-7.18696e-05
	29.2492	0.000273934	-7.51666e-05
	29.2913	0.000275238	-7.83726e-05
	29.3333	0.000276634	-8.14902e-05
	29.3754	0.000278113	-8.45235e-05
	29.4174	0.000279665	-8.74775e-05
	29.4595	0.000281275	-9.0358e-05
	29.5015	0.000282926	-9.31698e-05
	29.5435	0.000284598	-9.59163e-05
	29.5856	0.000286268	-9.85979e-05
	29.6276	0.000287916	-0.000101211
	29.6697	0.00028952	-0.000103748
	29.7117	0.000291065	-0.000106205
	29.7538	0.000292535	-0.000108577
	29.7958	0.000293919	-0.000110868
	29.8378	0.000295204	-0.00011308
	29.8799	0.000296378	-0.000115219
	29.9219	0.000297425	-0.00011729
	29.964	0.00029833	-0.000119302
	30.006	0.00029908	-0.000121265
	30.048	0.000299663	-0.000123188
	30.0901	0.00030007	-0.000125085
	30.1321	0.000300295	-0.000126969
	30.1742	0.000300335	-0.000128854
	30.2162	0.00030019	-0.000130749
	30.2583	0.000299861	-0.000132655
	30.3003	0.000299355	-0.000134567
	30.3423	0.000298681	-0.000136473
	30.3844	0.000297853	-0.000138361
	30.4264	0.000296892	-0.000140215
	30.4685	0.000295815	-0.000142018
	30.5105	0.000294646	-0.000143752
	30.5526	0.000293406	-0.000145397
	30.5946	0.000292115	-0.000146934
	30.6366	0.000290796	-0.000148336
	30.6787	0.00028947	-0.000149583
	30.7207	0.00028816	-0.000150655
	30.7628	0.000286887	-0.000151541
	30.8048	0.000285673	-0.00015224
	30.8468	0.00028454	-0.000152756
	30.8889	0.000283509	-0.000153102
	30.9309	0.000282602	-0.00015329
	30.973	0.000281839	-0.000153337
	31.015	0.000281238	-0.000153258
	31.0571	0.000280814	-0.00015307
	31.0991	0.00028058	-0.000152787
	31.1411	0.000280552	-0.000152424
	31.1832	0.000280741	-0.000151991
	31.2252	0.000281157	-0.000151495
	31.2673	0.00028181	-0.00015094
	31.3093	0.000282707	-0.00015033
	31.3514	0.000283852	-0.000149668
	31.3934	0.000285248	-0.000148959
	31.4354	0.000286898	-0.000148212
	31.4775	0.000288799	-0.000147435
	31.5195	0.00029095	-0.000146637
	31.5616	0.000293345	-0.000145826
	31.6036	0.000295976	-0.000145011
	31.6456	0.000298832	-0.000144197
	31.6877	0.000301899	-0.00014339
	31.7297	0.000305163	-0.000142594
	31.7718	0.000308602	-0.000141815
	31.8138	0.000312198	-0.000141059
	31.8559	0.000315927	-0.000140329
	31.8979	0.000319766	-0.000139633
	31.9399	0.000323691	-0.000138975
	31.982	0.000327681	-0.000138364
	32.024	0.000331715	-0.000137805
	32.0661	0.000335774	-0.000137302
	32.1081	0.000339845	-0.000136862
	32.1501	0.000343916	-0.000136486
	32.1922	0.00034798	-0.000136169
	32.2342	0.000352031	-0.000135903
	32.2763	0.000356067	-0.000135673
	32.3183	0.000360085	-0.000135463
	32.3604	0.000364087	-0.000135254
	32.4024	0.000368073	-0.000135029
	32.4444	0.000372045	-0.000134768
	32.4865	0.000376004	-0.000134451
	32.5285	0.000379952	-0.000134055
	32.5706	0.000383895	-0.00013356
	32.6126	0.000387843	-0.000132944
	32.6546	0.000391808	-0.000132187
	32.6967	0.000395808	-0.000131274
	32.7387	0.000399857	-0.000130196
	32.7808	0.000403972	-0.000128949
	32.8228	0.000408161	-0.000127533
	32.8649	0.000412435	-0.000125949
	32.9069	0.000416803	-0.000124196
	32.949	0.000421271	-0.000122274
	32.991	0.00042585	-0.000120185
	33.033	0.000430547	-0.000117932
	33.0751	0.00043537	-0.000115523
	33.1171	0.000440327	-0.000112967
	33.1592	0.000445423	-0.000110276
	33.2012	0.000450662	-0.000107459
	33.2432	0.000456049	-0.000104524
	33.2853	0.000461589	-0.000101475
	33.3273	0.000467286	-9.83139e-05
	33.3694	0.000473144	-9.50461e-05
	33.4114	0.000479164	-9.1677e-05
	33.4534	0.000485348	-8.82134e-05
	33.4955	0.000491696	-8.4662e-05
	33.5375	0.000498202	-8.10285e-05
	33.5796	0.00050486	-7.73177e-05
	33.6216	0.000511659	-7.3534e-05
	33.6637	0.000518586	-6.96812e-05
	33.7057	0.000525623	-6.57634e-05
	33.7478	0.000532749	-6.17847e-05
	33.7898	0.000539936	-5.77492e-05
	33.8318	0.000547154	-5.36617e-05
	33.8739	0.000554371	-4.95279e-05
	33.9159	0.000561551	-4.53555e-05
	33.958	0.000568662	-4.11524e-05
	34	0.000575671	-3.69267e-05
	34.042	0.00058255	-3.26848e-05
	34.0841	0.000589274	-2.84312e-05
	34.1261	0.000595823	-2.4167e-05
	34.1682	0.000602183	-1.98902e-05
	34.2102	0.000608346	-1.55975e-05
	34.2522	0.000614309	-1.12863e-05
	34.2943	0.000620072	-6.95709e-06
	34.3363	0.000625638	-2.61343e-06
	34.3784	0.000631012	1.73889e-06
	34.4204	0.000636197	6.09086e-06
	34.4625	0.000641193	1.043e-05
	34.5045	0.000645997	1.47407e-05
	34.5466	0.000650605	1.90049e-05
	34.5886	0.000655011	2.32021e-05
	34.6306	0.000659207	2.73091e-05
	34.6727	0.000663186	3.13013e-05
	34.7147	0.000666943	3.51537e-05
	34.7568	0.000670472	3.88415e-05
	34.7988	0.000673767	4.23414e-05
	34.8408	0.00067682	4.56328e-05
	34.8829	0.000679622	4.87e-05
	34.9249	0.000682169	5.15309e-05
	34.967	0.000684456	5.41156e-05
	35.009	0.000686482	5.6445e-05
	35.051	0.000688247	5.85098e-05
	35.0931	0.000689752	6.0301e-05
	35.1351	0.000691002	6.18102e-05
	35.1772	0.000692003	6.30317e-05
	35.2192	0.000692765	6.39647e-05
	35.2613	0.000693305	6.46121e-05
	35.3033	0.000693646	6.49814e-05
	35.3454	0.000693815	6.5081e-05
	35.3874	0.000693844	6.49187e-05
	35.4294	0.000693767	6.45016e-05
	35.4715	0.000693616	6.38371e-05
	35.5135	0.000693425	6.29348e-05
	35.5556	0.00069323	6.18083e-05
	35.5976	0.000693063	6.04734e-05
	35.6396	0.000692959	5.89477e-05
	35.6817	0.000692949	5.72501e-05
	35.7237	0.000693059	5.54008e-05
	35.7658	0.000693315	5.34217e-05
	35.8078	0.000693737	5.13377e-05
	35.8499	0.000694341	4.91753e-05
	35.8919	0.000695138	4.6962e-05
	35.9339	0.000696133	4.47252e-05
	35.976	0.000697333	4.24936e-05
	36.018	0.000698742	4.02976e-05
	36.0601	0.000700363	3.81704e-05
	36.1021	0.000702199	3.61476e-05
	36.1441	0.000704257	3.42694e-05
	36.1862	0.000706547	3.25781e-05
	36.2282	0.00070909	3.11166e-05
	36.2703	0.000711909	2.99251e-05
	36.3123	0.000715035	2.90401e-05
	36.3543	0.000718506	2.84939e-05
	36.3964	0.000722364	2.83134e-05
	36.4384	0.000726656	2.8518e-05
	36.4805	0.00073143	2.91202e-05
	36.5225	0.00073673	3.01249e-05
	36.5646	0.000742596	3.15302e-05
	36.6066	0.000749061	3.33284e-05
	36.6487	0.000756149	3.55081e-05
	36.6907	0.000763877	3.80556e-05
	36.7327	0.000772257	4.09532e-05
	36.7748	0.000781292	4.41813e-05
	36.8168	0.000790979	4.77169e-05
	36.8589	0.000801303	5.15368e-05
	36.9009	0.000812245	5.56181e-05
	36.9429	0.000823774	5.99365e-05
	36.985	0.000835856	6.44668e-05
	37.027	0.000848449	6.91826e-05
	37.0691	0.000861509	7.40607e-05
	37.1111	0.000874987	7.90775e-05
	37.1531	0.000888835	8.42122e-05
	37.1952	0.000903006	8.94465e-05
	37.2372	0.000917451	9.47658e-05
	37.2793	0.000932131	0.00010016
	37.3213	0.000947009	0.00010562
	37.3634	0.000962053	0.000111142
	37.4054	0.000977233	0.000116723
	37.4475	0.000992526	0.000122361
	37.4895	0.00101	0.000128055
	37.5315	0.00102	0.000133804
	37.5736	0.00104	0.00013961
	37.6156	0.00105	0.000145471
	37.6577	0.00107	0.000151384
	37.6997	0.00109	0.000157345
	37.7417	0.0011	0.000163348
	37.7838	0.00112	0.000169392
	37.8258	0.00113	0.000175473
	37.8679	0.00115	0.000181593
	37.9099	0.00116	0.000187755
	37.9519	0.00118	0.000193963
	37.994	0.0012	0.000200225
	38.036	0.00121	0.000206551
	38.0781	0.00123	0.00021295
	38.1201	0.00124	0.000219434
	38.1622	0.00126	0.000226012
	38.2042	0.00127	0.000232699
	38.2463	0.00129	0.000239505
	38.2883	0.0013	0.000246439
	38.3303	0.00132	0.000253506
	38.3724	0.00133	0.000260706
	38.4144	0.00135	0.000268033
	38.4565	0.00136	0.000275476
	38.4985	0.00138	0.000283016
	38.5405	0.00139	0.000290631
	38.5826	0.00141	0.000298296
	38.6246	0.00142	0.000305983
	38.6667	0.00144	0.000313667
	38.7087	0.00146	0.000321318
	38.7507	0.00147	0.000328907
	38.7928	0.00149	0.000336401
	38.8348	0.00151	0.000343766
	38.8769	0.00153	0.000350963
	38.9189	0.00155	0.000357951
	38.961	0.00157	0.000364691
	39.003	0.00159	0.000371145
	39.0451	0.00161	0.000377278
	39.0871	0.00163	0.00038306
	39.1291	0.00165	0.000388466
	39.1712	0.00167	0.000393471
	39.2132	0.0017	0.000398055
	39.2553	0.00172	0.000402206
	39.2973	0.00174	0.000405914
	39.3393	0.00176	0.000409179
	39.3814	0.00179	0.000412
	39.4234	0.00181	0.000414382
	39.4655	0.00183	0.000416331
	39.5075	0.00185	0.000417854
	39.5496	0.00187	0.000418962
	39.5916	0.00189	0.000419672
	39.6336	0.00191	0.000420003
	39.6757	0.00194	0.000419976
	39.7177	0.00196	0.000419616
	39.7598	0.00198	0.000418951
	39.8018	0.002	0.000418013
	39.8438	0.00202	0.000416836
	39.8859	0.00204	0.000415457
	39.9279	0.00206	0.000413917
	39.97	0.00208	0.000412257
	40.012	0.0021	0.000410519
	40.054	0.00211	0.000408745
	40.0961	0.00213	0.000406974
	40.1381	0.00215	0.000405244
	40.1802	0.00217	0.000403595
	40.2222	0.00219	0.000402066
	40.2643	0.00221	0.000400697
	40.3063	0.00222	0.000399525
	40.3484	0.00224	0.000398581
	40.3904	0.00226	0.000397898
	40.4324	0.00228	0.000397501
	40.4745	0.00229	0.000397412
	40.5165	0.00231	0.000397648
	40.5586	0.00233	0.000398224
	40.6006	0.00235	0.000399155
	40.6426	0.00236	0.000400454
	40.6847	0.00238	0.000402135
	40.7267	0.0024	0.000404205
	40.7688	0.00242	0.000406672
	40.8108	0.00244	0.000409535
	40.8528	0.00246	0.000412792
	40.8949	0.00248	0.000416437
	40.9369	0.0025	0.000420459
	40.979	0.00252	0.000424849
	41.021	0.00254	0.000429595
	41.0631	0.00256	0.000434683
	41.1051	0.00258	0.0004401
	41.1472	0.0026	0.000445827
	41.1892	0.00263	0.000451845
	41.2312	0.00265	0.000458134
	41.2733	0.00267	0.000464675
	41.3153	0.00269	0.000471443
	41.3574	0.00272	0.000478414
	41.3994	0.00274	0.000485559
	41.4414	0.00276	0.000492849
	41.4835	0.00278	0.000500254
	41.5255	0.00281	0.000507744
	41.5676	0.00283	0.000515296
	41.6096	0.00285	0.000522888
	41.6516	0.00288	0.000530501
	41.6937	0.0029	0.000538119
	41.7357	0.00292	0.000545725
	41.7778	0.00294	0.000553309
	41.8198	0.00297	0.000560855
	41.8619	0.00299	0.000568354
	41.9039	0.00301	0.000575792
	41.946	0.00304	0.000583158
	41.988	0.00306	0.000590434
	42.03	0.00308	0.000597601
	42.0721	0.00311	0.000604635
	42.1141	0.00313	0.000611505
	42.1562	0.00316	0.00061818
	42.1982	0.00318	0.000624628
	42.2402	0.00321	0.00063082
	42.2823	0.00323	0.000636731
	42.3243	0.00326	0.000642339
	42.3664	0.00329	0.000647626
	42.4084	0.00331	0.000652577
	42.4504	0.00334	0.000657186
	42.4925	0.00337	0.000661444
	42.5345	0.0034	0.00066535
	42.5766	0.00343	0.000668908
	42.6186	0.00346	0.000672128
	42.6607	0.00349	0.000675024
	42.7027	0.00352	0.000677615
	42.7447	0.00355	0.000679927
	42.7868	0.00358	0.00068199
	42.8288	0.00361	0.000683837
	42.8709	0.00365	0.000685508
	42.9129	0.00368	0.000687046
	42.9549	0.00372	0.000688494
	42.997	0.00375	0.000689897
	43.039	0.00379	0.000691299
	43.0811	0.00383	0.000692746
	43.1231	0.00386	0.00069428
	43.1652	0.0039	0.000695946
	43.2072	0.00394	0.00069778
	43.2493	0.00398	0.000699814
	43.2913	0.00402	0.000702074
	43.3333	0.00406	0.000704577
	43.3754	0.0041	0.000707338
	43.4174	0.00414	0.000710364
	43.4595	0.00419	0.000713666
	43.5015	0.00423	0.000717252
	43.5435	0.00427	0.000721132
	43.5856	0.00432	0.000725319
	43.6276	0.00436	0.00072982
	43.6697	0.00441	0.00073465
	43.7117	0.00445	0.000739818
	43.7537	0.0045	0.000745335
	43.7958	0.00455	0.00075121
	43.8378	0.0046	0.000757451
	43.8799	0.00464	0.000764066
	43.9219	0.00469	0.000771064
	43.964	0.00474	0.000778451
	44.006	0.00479	0.000786233
	44.0481	0.00485	0.000794411
	44.0901	0.0049	0.00080298
	44.1321	0.00495	0.000811932
	44.1742	0.005	0.000821257
	44.2162	0.00506	0.000830943
	44.2583	0.00511	0.000840976
	44.3003	0.00517	0.000851344
	44.3423	0.00522	0.000862026
	44.3844	0.00528	0.000872999
	44.4264	0.00534	0.000884244
	44.4685	0.0054	0.000895741
	44.5105	0.00546	0.000907474
	44.5525	0.00552	0.000919431
	44.5946	0.00558	0.000931608
	44.6366	0.00564	0.000944006
	44.6787	0.0057	0.000956631
	44.7207	0.00576	0.000969492
	44.7628	0.00582	0.000982603
	44.8048	0.00588	0.000995979
	44.8469	0.00595	0.00101
	44.8889	0.00601	0.00102
	44.9309	0.00607	0.00104
	44.973	0.00614	0.00105
	45.015	0.0062	0.00107
	45.0571	0.00627	0.00108
	45.0991	0.00633	0.0011
	45.1411	0.0064	0.00111
	45.1832	0.00646	0.00113
	45.2252	0.00653	0.00115
	45.2673	0.00659	0.00117
	45.3093	0.00666	0.00118
	45.3513	0.00672	0.0012
	45.3934	0.00679	0.00122
	45.4354	0.00686	0.00124
	45.4775	0.00692	0.00126
	45.5195	0.00699	0.00128
	45.5616	0.00706	0.0013
	45.6036	0.00712	0.00131
	45.6457	0.00719	0.00133
	45.6877	0.00726	0.00135
	45.7297	0.00733	0.00137
	45.7718	0.0074	0.00139
	45.8138	0.00747	0.00141
	45.8559	0.00754	0.00143
	45.8979	0.00761	0.00145
	45.9399	0.00768	0.00147
	45.982	0.00776	0.00149
	46.024	0.00783	0.0015
	46.0661	0.00791	0.00152
	46.1081	0.00798	0.00154
	46.1501	0.00806	0.00156
	46.1922	0.00814	0.00157
	46.2342	0.00822	0.00159
	46.2763	0.0083	0.00161
	46.3183	0.00838	0.00162
	46.3604	0.00846	0.00164
	46.4024	0.00855	0.00166
	46.4444	0.00863	0.00167
	46.4865	0.00872	0.00169
	46.5285	0.0088	0.00171
	46.5706	0.00889	0.00172
	46.6126	0.00898	0.00174
	46.6546	0.00907	0.00176
	46.6967	0.00916	0.00178
	46.7387	0.00926	0.0018
	46.7808	0.00935	0.00181
	46.8228	0.00945	0.00183
	46.8649	0.00954	0.00185
	46.9069	0.00964	0.00187
	46.949	0.00973	0.00189
	46.991	0.00983	0.00192
	47.033	0.00993	0.00194
	47.0751	0.01003	0.00196
	47.1171	0.01013	0.00199
	47.1592	0.01023	0.00202
	47.2012	0.01033	0.00204
	47.2432	0.01044	0.00207
	47.2853	0.01054	0.0021
	47.3273	0.01064	0.00213
	47.3694	0.01075	0.00216
	47.4114	0.01085	0.0022
	47.4534	0.01096	0.00223
	47.4955	0.01106	0.00227
	47.5375	0.01117	0.0023
	47.5796	0.01128	0.00234
	47.6216	0.01138	0.00238
	47.6637	0.01149	0.00242
	47.7057	0.0116	0.00246
	47.7478	0.01171	0.0025
	47.7898	0.01182	0.00254
	47.8318	0.01193	0.00259
	47.8739	0.01205	0.00263
	47.9159	0.01216	0.00268
	47.958	0.01227	0.00273
	48	0.01239	0.00277
	48.042	0.0125	0.00282
	48.0841	0.01262	0.00287
	48.1261	0.01274	0.00292
	48.1682	0.01286	0.00297
	48.2102	0.01298	0.00303
	48.2522	0.0131	0.00308
	48.2943	0.01322	0.00313
	48.3363	0.01334	0.00319
	48.3784	0.01346	0.00325
	48.4204	0.01359	0.0033
	48.4625	0.01371	0.00336
	48.5045	0.01384	0.00342
	48.5466	0.01396	0.00348
	48.5886	0.01409	0.00354
	48.6306	0.01422	0.00361
	48.6727	0.01434	0.00367
	48.7147	0.01447	0.00373
	48.7568	0.0146	0.0038
	48.7988	0.01473	0.00387
	48.8408	0.01486	0.00394
	48.8829	0.01499	0.00401
	48.9249	0.01512	0.00408
	48.967	0.01524	0.00415
	49.009	0.01537	0.00422
	49.051	0.0155	0.0043
	49.0931	0.01563	0.00437
	49.1351	0.01575	0.00445
	49.1772	0.01588	0.00453
	49.2192	0.01601	0.00461
	49.2613	0.01613	0.00469
	49.3033	0.01625	0.00477
	49.3454	0.01637	0.00485
	49.3874	0.01649	0.00493
	49.4294	0.01661	0.00501
	49.4715	0.01673	0.0051
	49.5135	0.01684	0.00518
	49.5556	0.01695	0.00527
	49.5976	0.01706	0.00535
	49.6396	0.01717	0.00544
	49.6817	0.01728	0.00552
	49.7237	0.01738	0.00561
	49.7658	0.01748	0.0057
	49.8078	0.01758	0.00578
	49.8499	0.01768	0.00587
	49.8919	0.01777	0.00596
	49.9339	0.01786	0.00604
	49.976	0.01795	0.00613
	50.018	0.01804	0.00622
	50.0601	0.01812	0.00631
	50.1021	0.0182	0.0064
	50.1441	0.01828	0.00649
	50.1862	0.01836	0.00658
	50.2282	0.01843	0.00667
	50.2703	0.0185	0.00676
	50.3123	0.01857	0.00685
	50.3543	0.01863	0.00694
	50.3964	0.01869	0.00703
	50.4384	0.01875	0.00713
	50.4805	0.01881	0.00722
	50.5225	0.01886	0.00732
	50.5646	0.01891	0.00741
	50.6066	0.01895	0.00751
	50.6487	0.019	0.0076
	50.6907	0.01904	0.0077
	50.7327	0.01907	0.0078
	50.7748	0.0191	0.0079
	50.8168	0.01913	0.008
	50.8589	0.01916	0.0081
	50.9009	0.01918	0.00821
	50.9429	0.0192	0.00831
	50.985	0.01921	0.00842
	51.027	0.01922	0.00852
	51.0691	0.01923	0.00863
	51.1111	0.01923	0.00873
	51.1531	0.01923	0.00884
	51.1952	0.01923	0.00895
	51.2372	0.01922	0.00906
	51.2793	0.01921	0.00917
	51.3213	0.01919	0.00928
	51.3634	0.01917	0.00939
	51.4054	0.01914	0.0095
	51.4475	0.01911	0.00961
	51.4895	0.01908	0.00973
	51.5315	0.01904	0.00984
	51.5736	0.01899	0.00995
	51.6156	0.01894	0.01006
	51.6577	0.01889	0.01018
	51.6997	0.01883	0.01029
	51.7417	0.01877	0.0104
	51.7838	0.0187	0.01052
	51.8258	0.01863	0.01063
	51.8679	0.01855	0.01074
	51.9099	0.01847	0.01086
	51.9519	0.01839	0.01097
	51.994	0.0183	0.01108
	52.036	0.01821	0.0112
	52.0781	0.01811	0.01131
	52.1201	0.01801	0.01143
	52.1622	0.0179	0.01154
	52.2042	0.0178	0.01166
	52.2463	0.01768	0.01177
	52.2883	0.01757	0.01189
	52.3303	0.01745	0.012
	52.3724	0.01733	0.01212
	52.4144	0.0172	0.01224
	52.4565	0.01707	0.01235
	52.4985	0.01694	0.01247
	52.5405	0.01681	0.01259
	52.5826	0.01667	0.0127
	52.6246	0.01653	0.01282
	52.6667	0.01639	0.01294
	52.7087	0.01625	0.01306
	52.7507	0.0161	0.01318
	52.7928	0.01595	0.0133
	52.8348	0.0158	0.01342
	52.8769	0.01565	0.01354
	52.9189	0.01549	0.01366
	52.961	0.01533	0.01378
	53.003	0.01517	0.0139
	53.0451	0.01501	0.01402
	53.0871	0.01485	0.01414
	53.1291	0.01469	0.01426
	53.1712	0.01452	0.01438
	53.2132	0.01435	0.0145
	53.2553	0.01419	0.01461
	53.2973	0.01402	0.01473
	53.3393	0.01385	0.01485
	53.3814	0.01367	0.01496
	53.4234	0.0135	0.01508
	53.4655	0.01333	0.01519
	53.5075	0.01315	0.0153
	53.5496	0.01298	0.01541
	53.5916	0.0128	0.01551
	53.6336	0.01262	0.01562
	53.6757	0.01244	0.01572
	53.7177	0.01226	0.01582
	53.7598	0.01208	0.01592
	53.8018	0.0119	0.01602
	53.8438	0.01172	0.01611
	53.8859	0.01154	0.01621
	53.9279	0.01136	0.0163
	53.97	0.01118	0.01638
	54.012	0.01099	0.01647
	54.054	0.01081	0.01655
	54.0961	0.01063	0.01663
	54.1381	0.01045	0.01671
	54.1802	0.01027	0.01679
	54.2222	0.01008	0.01686
	54.2643	0.0099	0.01693
	54.3063	0.00973	0.01699
	54.3484	0.00955	0.01706
	54.3904	0.00937	0.01712
	54.4324	0.00919	0.01718
	54.4745	0.00902	0.01724
	54.5165	0.00884	0.01729
	54.5586	0.00867	0.01734
	54.6006	0.0085	0.01739
	54.6426	0.00833	0.01743
	54.6847	0.00816	0.01748
	54.7267	0.008	0.01752
	54.7688	0.00783	0.01755
	54.8108	0.00767	0.01759
	54.8528	0.00751	0.01762
	54.8949	0.00735	0.01765
	54.9369	0.00719	0.01768
	54.979	0.00704	0.0177
	55.021	0.00689	0.01772
	55.0631	0.00674	0.01774
	55.1051	0.00659	0.01776
	55.1472	0.00644	0.01777
	55.1892	0.0063	0.01778
	55.2312	0.00616	0.01779
	55.2733	0.00602	0.0178
	55.3153	0.00588	0.0178
	55.3574	0.00574	0.0178
	55.3994	0.00561	0.01779
	55.4414	0.00548	0.01778
	55.4835	0.00535	0.01777
	55.5255	0.00523	0.01776
	55.5676	0.0051	0.01774
	55.6096	0.00498	0.01772
	55.6516	0.00486	0.01769
	55.6937	0.00475	0.01766
	55.7357	0.00463	0.01763
	55.7778	0.00452	0.0176
	55.8198	0.00441	0.01756
	55.8619	0.0043	0.01751
	55.9039	0.0042	0.01747
	55.946	0.00409	0.01742
	55.988	0.00399	0.01736
	56.03	0.0039	0.0173
	56.0721	0.0038	0.01724
	56.1141	0.0037	0.01718
	56.1562	0.00361	0.01711
	56.1982	0.00352	0.01704
	56.2402	0.00344	0.01696
	56.2823	0.00335	0.01689
	56.3243	0.00327	0.0168
	56.3664	0.00319	0.01672
	56.4084	0.00311	0.01663
	56.4504	0.00303	0.01654
	56.4925	0.00296	0.01645
	56.5345	0.00289	0.01635
	56.5766	0.00282	0.01625
	56.6186	0.00275	0.01615
	56.6607	0.00268	0.01605
	56.7027	0.00262	0.01594
	56.7447	0.00256	0.01584
	56.7868	0.0025	0.01573
	56.8288	0.00244	0.01561
	56.8709	0.00238	0.0155
	56.9129	0.00233	0.01539
	56.9549	0.00228	0.01527
	56.997	0.00222	0.01515
	57.039	0.00218	0.01504
	57.0811	0.00213	0.01492
	57.1231	0.00208	0.0148
	57.1652	0.00203	0.01467
	57.2072	0.00199	0.01455
	57.2493	0.00195	0.01443
	57.2913	0.00191	0.0143
	57.3333	0.00187	0.01418
	57.3754	0.00183	0.01405
	57.4174	0.00179	0.01392
	57.4595	0.00175	0.01379
	57.5015	0.00171	0.01366
	57.5435	0.00168	0.01353
	57.5856	0.00164	0.0134
	57.6276	0.00161	0.01326
	57.6697	0.00157	0.01313
	57.7117	0.00154	0.01299
	57.7537	0.00151	0.01285
	57.7958	0.00148	0.01271
	57.8378	0.00145	0.01257
	57.8799	0.00142	0.01243
	57.9219	0.00139	0.01228
	57.964	0.00136	0.01213
	58.006	0.00133	0.01199
	58.0481	0.00131	0.01184
	58.0901	0.00128	0.01168
	58.1321	0.00125	0.01153
	58.1742	0.00123	0.01137
	58.2162	0.0012	0.01122
	58.2583	0.00118	0.01106
	58.3003	0.00115	0.0109
	58.3423	0.00113	0.01074
	58.3844	0.00111	0.01057
	58.4264	0.00108	0.01041
	58.4685	0.00106	0.01024
	58.5105	0.00104	0.01007
	58.5525	0.00102	0.0099
	58.5946	0.000997729	0.00974
	58.6366	0.000977581	0.00957
	58.6787	0.000957886	0.0094
	58.7207	0.000938626	0.00923
	58.7628	0.000919776	0.00906
	58.8048	0.000901313	0.00889
	58.8469	0.000883213	0.00872
	58.8889	0.00086545	0.00855
	58.9309	0.000848003	0.00838
	58.973	0.000830848	0.00822
	59.015	0.000813961	0.00805
	59.0571	0.000797317	0.00789
	59.0991	0.00078089	0.00773
	59.1411	0.000764649	0.00757
	59.1832	0.000748563	0.00741
	59.2252	0.000732604	0.00726
	59.2673	0.000716743	0.0071
	59.3093	0.000700962	0.00695
	59.3513	0.000685247	0.0068
	59.3934	0.000669597	0.00665
	59.4354	0.000654025	0.0065
	59.4775	0.000638555	0.00636
	59.5195	0.000623224	0.00622
	59.5616	0.000608078	0.00608
	59.6036	0.000593171	0.00594
	59.6457	0.000578555	0.0058
	59.6877	0.000564284	0.00567
	59.7297	0.000550411	0.00554
	59.7718	0.000536988	0.00541
	59.8138	0.000524064	0.00528
	59.8559	0.000511685	0.00516
	59.8979	0.000499897	0.00503
	59.9399	0.000488741	0.00491
	59.982	0.000478256	0.00479
	60.024	0.000468476	0.00467
	60.0661	0.000459428	0.00455
	60.1081	0.000451139	0.00443
	60.1501	0.000443628	0.00432
	60.1922	0.000436919	0.0042
	60.2342	0.00043103	0.00409
	60.2763	0.000425976	0.00398
	60.3183	0.000421767	0.00387
	60.3604	0.000418408	0.00376
	60.4024	0.000415896	0.00365
	60.4444	0.000414224	0.00355
	60.4865	0.000413382	0.00344
	60.5285	0.000413351	0.00334
	60.5706	0.000414105	0.00324
	60.6126	0.000415606	0.00314
	60.6546	0.000417813	0.00304
	60.6967	0.000420682	0.00294
	60.7387	0.000424173	0.00285
	60.7808	0.000428251	0.00276
	60.8228	0.000432875	0.00267
	60.8649	0.000438005	0.00258
	60.9069	0.000443598	0.0025
	60.949	0.00044961	0.00242
	60.991	0.000455992	0.00234
	61.033	0.000462693	0.00226
	61.0751	0.000469659	0.00219
	61.1171	0.000476829	0.00212
	61.1592	0.00048414	0.00205
	61.2012	0.000491526	0.00199
	61.2432	0.000498921	0.00192
	61.2853	0.000506256	0.00186
	61.3273	0.000513468	0.00181
	61.3694	0.000520494	0.00175
	61.4114	0.000527281	0.0017
	61.4534	0.000533788	0.00165
	61.4955	0.000539987	0.0016
	61.5375	0.000545859	0.00155
	61.5796	0.000551397	0.00151
	61.6216	0.000556597	0.00147
	61.6637	0.000561462	0.00143
	61.7057	0.000566003	0.00139
	61.7478	0.000570234	0.00136
	61.7898	0.000574176	0.00132
	61.8318	0.000577857	0.00129
	61.8739	0.000581305	0.00126
	61.9159	0.000584549	0.00123
	61.958	0.000587619	0.0012
	62	0.000590541	0.00118
	62.042	0.000593338	0.00115
	62.0841	0.00059603	0.00112
	62.1261	0.000598632	0.0011
	62.1682	0.000601164	0.00107
	62.2102	0.000603644	0.00105
	62.2522	0.000606088	0.00103
	62.2943	0.000608508	0.001
	62.3363	0.000610914	0.000978753
	62.3784	0.000613311	0.000955891
	62.4204	0.000615704	0.000933354
	62.4625	0.000618095	0.000911166
	62.5045	0.000620483	0.00088937
	62.5466	0.000622864	0.000868022
	62.5886	0.000625227	0.000847189
	62.6306	0.000627561	0.000826942
	62.6727	0.000629852	0.000807353
	62.7147	0.000632095	0.000788496
	62.7568	0.000634285	0.000770438
	62.7988	0.000636418	0.000753242
	62.8408	0.000638493	0.00073696
	62.8829	0.000640507	0.000721631
	62.9249	0.00064246	0.000707284
	62.967	0.000644356	0.000693934
	63.009	0.000646199	0.000681586
	63.051	0.000647996	0.00067024
	63.0931	0.000649753	0.000659892
	63.1351	0.000651476	0.000650534
	63.1772	0.000653166	0.000642146
	63.2192	0.000654819	0.000634704
	63.2613	0.000656428	0.000628174
	63.3033	0.000657981	0.000622509
	63.3454	0.000659466	0.000617662
	63.3874	0.000660867	0.000613583
	63.4294	0.00066217	0.000610228
	63.4715	0.00066336	0.000607559
	63.5135	0.000664415	0.000605543
	63.5556	0.000665314	0.000604154
	63.5976	0.000666033	0.000603364
	63.6396	0.000666552	0.000603152
	63.6817	0.000666851	0.000603499
	63.7237	0.000666916	0.000604389
	63.7658	0.000666736	0.000605807
	63.8078	0.000666307	0.000607742
	63.8499	0.000665635	0.00061018
	63.8919	0.000664725	0.000613108
	63.9339	0.000663589	0.000616507
	63.976	0.000662239	0.000620352
	64.018	0.000660687	0.000624614
	64.0601	0.000658938	0.000629253
	64.1021	0.000656999	0.000634228
	64.1441	0.00065487	0.0006395
	64.1862	0.000652552	0.000645036
	64.2282	0.000650041	0.000650811
	64.2703	0.000647333	0.000656804
	64.3123	0.000644422	0.000662999
	64.3543	0.000641304	0.000669385
	64.3964	0.000637977	0.000675957
	64.4384	0.000634439	0.000682712
	64.4805	0.000630694	0.000689656
	64.5225	0.00062675	0.000696801
	64.5646	0.000622618	0.000704167
	64.6066	0.000618314	0.000711781
	64.6487	0.000613861	0.000719672
	64.6907	0.000609285	0.000727865
	64.7327	0.000604617	0.000736378
	64.7748	0.000599888	0.00074522
	64.8168	0.000595135	0.000754383
	64.8589	0.00059039	0.000763843
	64.9009	0.00058569	0.000773559
	64.9429	0.000581069	0.000783481
	64.985	0.000576563	0.000793553
	65.027	0.000572212	0.000803713
	65.0691	0.000568064	0.000813901
	65.1111	0.000564167	0.000824056
	65.1531	0.000560571	0.000834117
	65.1952	0.000557316	0.000844023
	65.2372	0.000554437	0.000853711
	65.2793	0.000551954	0.000863115
	65.3213	0.00054988	0.000872169
	65.3634	0.000548219	0.00088081
	65.4054	0.000546964	0.000888983
	65.4475	0.000546094	0.000896643
	65.4895	0.000545578	0.000903753
	65.5315	0.000545372	0.000910282
	65.5736	0.000545429	0.000916207
	65.6156	0.000545703	0.00092151
	65.6577	0.000546145	0.000926185
	65.6997	0.000546713	0.000930236
	65.7417	0.000547364	0.000933675
	65.7838	0.000548062	0.000936524
	65.8258	0.000548778	0.000938806
	65.8679	0.000549488	0.000940552
	65.9099	0.000550177	0.000941793
	65.9519	0.000550832	0.000942568
	65.994	0.000551443	0.000942916
	66.036	0.000552004	0.000942883
	66.0781	0.000552507	0.000942513
	66.1201	0.000552946	0.000941849
	66.1622	0.000553318	0.000940934
	66.2042	0.000553617	0.000939809
	66.2463	0.000553835	0.000938512
	66.2883	0.000553964	0.00093708
	66.3303	0.000553998	0.000935552
	66.3724	0.000553928	0.000933965
	66.4144	0.000553749	0.000932354
	66.4565	0.000553453	0.000930757
	66.4985	0.00055304	0.000929213
	66.5405	0.000552512	0.000927767
	66.5826	0.000551878	0.000926471
	66.6246	0.000551153	0.000925372
	66.6667	0.000550362	0.000924512
	66.7087	0.000549533	0.000923926
	66.7507	0.000548702	0.000923638
	66.7928	0.000547909	0.000923656
	66.8348	0.0005472	0.000923974
	66.8769	0.000546625	0.000924566
	66.9189	0.000546236	0.000925393
	66.961	0.000546091	0.000926402
	67.003	0.00054625	0.000927533
	67.0451	0.000546777	0.000928721
	67.0871	0.000547741	0.000929898
	67.1291	0.000549208	0.000931003
	67.1712	0.000551239	0.000931979
	67.2132	0.000553889	0.000932774
	67.2553	0.000557198	0.000933341
	67.2973	0.000561197	0.00093364
	67.3393	0.000565912	0.000933635
	67.3814	0.000571359	0.000933298
	67.4234	0.000577546	0.000932605
	67.4655	0.000584466	0.00093154
	67.5075	0.000592102	0.000930096
	67.5495	0.000600428	0.00092827
	67.5916	0.000609409	0.000926071
	67.6336	0.000619004	0.000923513
	67.6757	0.000629169	0.000920622
	67.7177	0.000639853	0.000917426
	67.7598	0.000651002	0.000913959
	67.8018	0.000662561	0.000910251
	67.8438	0.000674474	0.00090633
	67.8859	0.000686687	0.000902227
	67.9279	0.000699149	0.000897969
	67.97	0.000711815	0.000893593
	68.012	0.00072464	0.000889138
	68.0541	0.000737585	0.00088465
	68.0961	0.000750612	0.000880175
	68.1381	0.000763685	0.000875755
	68.1802	0.000776771	0.000871429
	68.2222	0.000789833	0.00086723
	68.2643	0.000802839	0.000863191
	68.3063	0.000815755	0.000859341
	68.3483	0.000828546	0.000855713
	68.3904	0.000841174	0.000852338
	68.4324	0.000853598	0.000849248
	68.4745	0.000865772	0.000846472
	68.5165	0.000877652	0.000844041
	68.5586	0.000889199	0.000841989
	68.6006	0.000900373	0.00084035
	68.6426	0.000911143	0.000839157
	68.6847	0.000921477	0.000838441
	68.7267	0.00093135	0.000838231
	68.7688	0.000940738	0.000838551
	68.8108	0.000949626	0.00083942
	68.8529	0.000958009	0.00084085
	68.8949	0.000965889	0.000842839
	68.9369	0.00097327	0.000845373
	68.979	0.000980163	0.000848426
	69.021	0.000986577	0.000851959
	69.0631	0.000992523	0.000855923
	69.1051	0.000998007	0.000860259
	69.1471	0.001	0.000864905
	69.1892	0.00101	0.000869791
	69.2312	0.00101	0.000874843
	69.2733	0.00102	0.000879989
	69.3153	0.00102	0.000885159
	69.3574	0.00102	0.000890284
	69.3994	0.00102	0.000895308
	69.4414	0.00103	0.00090018
	69.4835	0.00103	0.000904863
	69.5255	0.00103	0.000909327
	69.5676	0.00103	0.000913553
	69.6096	0.00103	0.000917529
	69.6517	0.00103	0.000921245
	69.6937	0.00103	0.000924694
	69.7357	0.00103	0.000927868
	69.7778	0.00103	0.000930756
	69.8198	0.00103	0.000933347
	69.8619	0.00102	0.000935633
	69.9039	0.00102	0.000937612
	69.9459	0.00102	0.000939286
	69.988	0.00102	0.000940661
	70.03	0.00101	0.00094175

## Sheet: S Fig 11b
Supplemental Figure 11b

## Sheet: S Fig 14a,b
Supplemental Figure 14a, b
Quantification of liposome association								perecent bound
	S	P	S	P	S	P
No liposome	43975.4	254.627	62114.7	3395.43	38028.8	306.849		0.00575689	0.0518306	0.00800427
NPC4WT	33185.4	7863.8	59377.5	22919.4	42570.9	10331.3		0.19157	0.278497	0.19529
△CTDα3	21044.8	9115.34	41845.2	11745.1	25601	7363.88		0.302231	0.219164	0.223385
△CTDα2-3	24622.5	6640.83	55949.6	31664.8	27777.5	10260		0.212416	0.361411	0.269733
△CTDα1-3	18494.5	4650.05	52321.3	11000	17539.1	7865.05		0.200914	0.173717	0.309597

[truncated: 1 more sheets: S Fig 14c]
